# Supplementary material for: The effect of mental health on sleep quality of front-line medical staff during the COVID-19 outbreak in China: A cross-sectional study
Source: PLoS One. 2021 Jun 24;16(6):e0253753. doi: 10.1371/journal.pone.0253753 (PMC8224907; doi:10.1371/journal.pone.0253753)
Supplement: S1 File — (XLS) [file pone.0253753.s001.xls]

## Sheet: Sheet1
										BDI	SAS	PQSI
serial number	Do you agree to use your answer for study	Department	Profession	Working experience	Gender	Age (years)	Marital status	Education	Living condition	BDI score	SAS score	A Sleep quality	B Sleep latency	C The amount of sleep	D Sleep efficiency	E Sleep disorders	F The hypnotic drug	G Diurnal dysfunction	PSQI score
1	1	3	1	1	2	1	1	3	2	0	32	2	2	1	0	3	0	1	9
2	1	3	1	1	2	1	2	1	2	0	36	1	1	0	0	1	0	1	4
3	1	3	1	1	2	1	2	2	2	0	35	1	1	0	0	1	0	1	4
4	1	1	2	1	2	1	2	1	2	1	33	1	1	0	0	1	0	0	3
5	1	1	2	1	2	1	2	1	1	4	43	2	1	0	1	1	0	2	7
6	1	1	2	1	2	1	2	1	2	2	31	1	1	0	0	0	0	0	2
7	1	1	2	1	2	1	2	1	2	0	53	1	1	1	0	1	0	1	5
8	1	1	2	1	2	1	2	1	2	14	40	3	2	0	1	1	0	2	9
9	1	1	1	1	2	1	2	1	2	0	41	0	0	0	0	1	0	1	2
10	1	1	2	1	2	1	2	1	1	1	25	0	1	0	0	0	0	0	1
11	1	1	2	1	2	1	2	1	1	3	38	0	1	0	0	1	0	1	3
12	1	2	3	1	2	1	2	1	2	4	42	1	0	0	0	2	0	2	5
13	1	1	2	1	2	1	1	1	1	1	28	0	0	0	0	1	0	2	3
14	1	1	2	1	2	1	1	1	1	0	32	1	0	1	0	1	0	1	4
15	1	1	2	1	2	1	2	1	1	0	32	1	0	0	2	1	0	0	4
16	1	1	2	1	2	1	2	1	2	7	51	1	1	0	0	1	0	1	4
17	1	3	2	1	2	1	2	1	2	0	36	0	0	0	0	0	0	0	0
18	1	1	2	1	2	1	2	1	2	0	32	0	0	1	0	0	0	0	1
19	1	1	2	1	2	1	2	1	1	3	42	1	2	0	1	1	0	0	5
20	1	3	3	1	2	3	1	1	1	1	26	0	1	0	0	1	0	0	2
21	1	1	2	1	2	1	2	1	2	0	36	1	1	0	1	0	0	0	3
22	1	1	2	1	2	1	2	1	1	1	25	1	1	1	1	1	0	1	6
23	1	1	2	1	2	1	1	2	1	7	32	1	1	1	0	2	0	2	7
24	1	1	2	1	2	1	2	1	2	11	67	1	2	0	1	2	0	2	8
25	1	1	2	1	2	1	2	1	2	0	30	1	1	1	0	0	0	1	4
26	1	1	2	1	2	1	2	1	2	1	25	1	0	0	0	0	0	0	1
27	1	1	2	1	1	1	2	1	1	0	28	1	0	1	0	0	0	0	2
28	1	1	2	1	2	1	2	1	2	2	51	0	0	0	0	1	0	1	2
29	1	1	2	1	2	1	2	1	1	4	35	1	1	0	0	1	0	1	4
30	1	1	2	1	2	1	2	1	2	0	47	1	1	1	0	1	0	0	4
31	1	1	2	1	2	1	2	1	1	0	31	1	0	1	1	1	0	1	5
32	1	1	2	1	2	1	2	1	1	2	38	1	1	0	1	1	0	1	5
33	1	1	2	1	2	1	2	1	2	4	35	1	1	0	1	1	0	1	5
34	1	1	2	1	2	1	2	1	2	0	43	0	1	1	0	1	1	2	6
35	1	1	2	1	2	1	2	1	1	3	41	2	2	1	0	1	0	2	8
36	1	1	2	1	1	1	2	1	1	1	36	2	2	2	3	1	0	2	12
37	1	3	3	1	2	1	2	1	1	0	31	1	1	0	0	1	0	1	4
38	1	1	2	1	2	1	2	1	2	4	46	2	1	1	2	1	0	3	10
39	1	1	2	1	2	1	2	1	1	4	43	0	0	0	0	0	0	0	0
40	1	1	2	1	2	1	2	1	2	0	28	1	0	0	0	0	0	2	3
41	1	1	2	1	2	1	2	1	2	1	41	1	1	0	0	2	0	1	5
42	1	1	2	1	2	1	2	1	1	6	36	1	1	0	0	1	0	2	5
43	1	1	2	1	2	1	2	1	2	2	42	1	1	1	2	0	0	0	5
44	1	1	2	1	2	1	2	1	2	0	26	0	1	1	1	1	0	1	5
45	1	1	2	1	2	1	2	1	2	0	43	0	1	1	0	2	0	2	6
46	1	1	2	1	2	1	2	1	2	0	43	1	0	0	0	1	0	1	3
47	1	1	2	1	2	1	2	1	2	2	28	1	1	0	0	1	0	2	5
48	1	1	2	1	2	1	2	1	1	6	46	1	2	1	2	1	0	2	9
49	1	1	2	1	2	1	2	1	2	0	33	2	0	1	0	1	0	2	6
50	1	1	2	1	2	1	2	1	2	18	65	2	2	1	0	3	0	3	11
51	1	1	2	1	2	1	2	1	2	12	48	3	2	3	1	1	0	3	13
52	1	3	1	1	2	1	2	3	1	0	27	1	1	0	0	1	0	0	3
53	1	1	2	1	1	1	1	1	1	0	38	1	0	0	0	1	0	1	3
54	1	1	2	1	2	1	1	1	1	0	27	0	1	0	1	1	0	1	4
55	1	1	2	1	2	1	2	1	2	1	57	3	2	3	3	1	2	2	16
56	1	1	2	1	2	1	2	1	2	0	35	0	1	0	0	1	0	1	3
57	1	1	2	1	2	1	2	1	2	3	40	1	1	1	0	1	0	2	6
58	1	1	3	1	2	1	2	1	2	3	33	1	1	1	0	1	0	1	5
59	1	1	2	1	2	1	2	1	1	0	27	0	1	1	0	1	0	0	3
60	1	1	2	1	2	1	1	1	1	2	43	1	2	0	0	1	0	0	4
61	1	1	3	1	2	1	2	2	2	3	35	1	1	1	0	1	0	1	5
62	1	1	2	1	2	1	2	1	1	3	52	2	2	1	0	2	0	2	9
63	1	1	2	1	2	1	2	1	2	1	27	0	2	1	0	1	0	0	4
64	1	3	1	2	2	1	1	3	2	0	32	1	1	1	0	1	0	1	5
65	1	1	2	2	2	1	2	1	2	2	38	1	2	0	0	1	0	0	4
66	1	1	2	2	2	1	2	1	2	6	37	1	1	0	0	1	0	1	4
67	1	1	2	2	2	1	2	1	1	0	43	0	0	0	0	0	0	0	0
68	1	1	2	2	2	1	1	1	1	0	33	1	2	1	0	2	0	0	6
69	1	1	2	2	2	1	1	1	2	9	51	1	0	0		0	0	1	2
70	1	1	2	2	2	1	1	1	1	0	25	1	0	0	0	1	0	0	2
71	1	1	2	2	2	1	2	1	1	0	38	1	1	0	0	1	0	0	3
72	1	1	2	2	2	1	2	1	2	0	43	1	0	1	0	0	0	0	2
73	1	1	2	2	2	1	2	1	2	2	41	2	1	0	1	1	0	2	7
74	1	1	2	2	2	1	2	1	1	3	35	0	0	0	0	1	0	1	2
75	1	1	2	2	2	1	2	1	1	6	47	2	2	1	0	1	0	1	7
76	1	1	2	2	2	1	2	1	2	0	32	0	1	0		0	0	0	1
77	1	3	2	2	2	1	1	2	2	0	43	0	1	1	0	0	0	0	2
78	1	1	2	2	1	1	2	1	2	0	55	1	1	0	0	0	0	0	2
79	1	1	1	2	2	1	1	1	1	0	33	0	1	0	0	1	0	0	2
80	1	1	2	2	2	1	1	1	1	0	26	0	1	0	0	1	0	0	2
81	1	1	2	2	2	1	2	1	2	0	25	0	0	1	0	1	0	0	2
82	1	1	2	2	2	1	2	1	1	0	36	1	1	0	0	1	0	0	3
83	1	3	1	3	2	1	2	2	2	0	55	0	1	1	1	2	0	1	6
84	1	1	2	3	2	1	1	1	1	2	37	1	1	0	1	1	0	2	6
85	1	1	2	3	2	1	1	1	1	0	25	0	1	0	1	1	0	0	3
86	1	1	2	3	2	1	2	1	1	0	26	0	0	0	0	0	0	0	0
87	1	1	2	3	2	1	2	1	2	0	30	0	0	0	0	1	0	1	2
88	1	1	2	3	2	1	1	1	1	2	33	1	1	0	1	1	0	1	5
89	1	3	3	3	2	1	1	1	1	4	45	1	1	1	0	1	0	2	6
90	1	1	2	3	2	2	1	1	1	1	38	1	0	1	1	1	0	1	5
91	1	1	2	3	2	1	2	1	2	0	37	0	0	0	0	1	0	0	1
92	1	1	2	3	2	1	2	1	2	0	28	0	0	0	0	1	0	0	1
93	1	1	2	3	2	1	2	1	2	0	25	0	1	0	1	0	0	0	2
94	1	1	2	3	2	1	2	1	2	0	31	0	0	0	0	1	0	1	2
95	1	1	2	3	2	1	2	1	1	0	30	1	1	0	0	1	0	1	4
96	1	1	2	3	2	1	2	1	1	0	33	1	1	0	0	1	0	2	5
97	1	1	2	3	2	1	2	1	2	13	50	1	0	0	0	3	0	1	5
98	1	1	2	3	2	1	1	1	1	5	31	1	2	1	2	2	0	1	9
99	1	1	2	3	2	1	2	1	1	6	28	0	1	0	0	1	0	1	3
100	1	1	2	3	2	1	2	1	1	0	36	1	0	1	1	0	0	1	4
101	1	1	2	3	2	1	2	1	2	1	51	1	1	1	1	1	0	1	6
102	1	1	3	3	2	1	2	1	2	4	33	2	1	1	1	1	0	1	7
103	1	1	2	3	2	1	1	1	1	1	35	0	1	1	0	2	0	1	5
104	1	1	2	3	2	1	2	1	1	1	41	2	1	1	0	1	0	2	7
105	1	1	2	3	2	1	2	1	1	2	43	0	0	0	0	0	0	0	0
106	1	1	2	3	1	1	2	1	2	1	40	0	1	0	0	0	0	0	1
107	1	1	2	3	2	1	2	1	2	0	43	1	1	1	1	0	0	0	4
108	1	1	2	3	1	1	2	1	2	0	30	1	1	1	0	1	0	1	5
109	1	1	2	3	2	1	1	1	1	0	28	1	1	0	1	2	0	1	6
110	1	1	2	3	2	1	2	1	2	1	36	2	2	1	0	1	0	1	7
111	1	1	2	3	2	1	2	1	2	1	38	1	2	1	1	1	0	1	7
112	1	1	3	3	2	1	2	1	1	0	31	1	1	1	0	1	0	1	5
113	1	3	2	3	2	1	2	1	1	0	28	0	0	0	0	0	0	0	0
114	1	1	2	3	2	1	2	1	1	0	45	1	2	1	0	1	0	0	5
115	1	1	2	3	2	1	2	1	2	0	43	0	0	1	3	0	0	0	4
116	1	3	1	3	2	1	2	2	1	0	43	0	0	0	0	0	0	0	0
117	1	1	2	3	2	1	2	1	2	0	43	1	1	3	3	1	3	2	14
118	1	1	2	4	2	1	2	1	1	0	25	0	0	0	0	0	0	0	0
119	1	1	2	4	2	1	1	1	1	3	32	1	1	1	0	1	0	2	6
120	1	1	2	4	2	1	1	1	2	4	38	1	2	0	0	1	0	1	5
121	1	3	2	4	1	1	2	1	1	0	31	1	1	0	0	1	0	0	3
122	1	1	2	4	2	1	2	1	1	2	32	1	1	0	0	0	0	1	3
123	1	1	2	4	2	1	2	1	1	0	30	1	1	0	0	1	0	0	3
124	1	1	2	4	2	1	2	1	2	2	32	0	0	0	0	1	0	0	1
125	1	1	2	4	2	1	1	1	1	4	42	1	2	1	0	2	0	2	8
126	1	1	2	4	2	1	2	1	2	7	48	2	2	3	3	1	0	1	12
127	1	2	2	4	2	1	1	1	1	2	36	0	1	1	0	1	0	2	5
128	1	1	2	4	2	1	1	1	1	0	43	1	1	1	1	0	0	1	5
129	1	2	2	4	1	1	1	2	1	0	30	1	1	1	0	1	0	2	6
130	1	1	2	4	2	1	2	1	2	0	25	1	0	1	0	1	0	1	4
131	1	1	2	4	2	1	2	1	2	5	41	2	1	1	0	1	0	3	8
132	1	1	2	4	2	1	1	1	1	1	48	2	2	2	1	2	0	2	11
133	1	1	2	4	2	1	1	1	1	0	43	1	1	1	3	1	0	2	9
134	1	3	2	4	2	1	2	1	2	0	53	1	1	1	1	2	0	2	8
135	1	1	1	4	2	1	1	2	1	0	31	1	1	1	0	0	0	0	3
136	1	1	3	5	2	1	1	1	2	0	30	0	0	0	0	1	0	0	1
137	1	1	2	5	2	1	2	1	1	0	40	1	0	0	0	0	0	0	1
138	1	3	2	5	2	1	1	1	2	0	25	0	0	0	0	1	0	0	1
139	1	1	2	5	2	1	2	1	1	2	56	1	1	1	0	2	2	2	9
140	1	1	2	5	2	1	2	1	2	0	43	1	0	0		0	0	0	1
141	1	1	2	5	2	1	1	1	1	1	32	1	1	0	0	1	0	0	3
142	1	1	2	5	2	1	2	1	1	1	28	0	1	2	1	1	0	1	6
143	1	1	2	5	2	1	1	1	1	3	35	2	2	1	0	2	0	2	9
144	1	3	2	5	2	2	1	1	1	1	27	1	1	1	1	0	0	0	4
145	1	1	2	5	2	1	1	1	1	0	25	0	1	0	1	1	0	1	4
146	1	1	2	5	2	1	2	1	1	0	25	0	0	0	0	1	0	0	1
147	1	1	2	5	2	1	2	1	1	1	30	2	1	1	0	1	0	1	6
148	1	1	2	5	2	1	1	1	1	4	48	1	2	1	2	1	0	1	8
149	1	1	2	5	2	1	1	1	1	5	33	0	1	1	1	1	0	1	5
150	1	1	2	5	2	1	1	1	1	5	57	2	2	1	1	2	0	2	10
151	1	1	2	5	2	1	1	1	1	7	46	1	1	1	0	1	0	2	6
152	1	1	2	5	2	1	2	1	2	10	60	2	2	0	0	3	0	2	9
153	1	3	3	5	2	1	2	1	2	0	31	1	0	1	0	1	0	2	5
154	1	1	2	5	2	1	1	1	1	0	50	1	0	0	0	1	0	1	3
155	1	1	2	5	2	1	1	1	1	7	40	1	0	1	0	1	0	1	4
156	1	1	2	6	2	1	1	1	1	0	27	1	0	0	0	1	0	0	2
157	1	1	2	6	2	1	1	1	1	1	35	1	1	0	0	1	0	1	4
158	1	1	2	6	2	1	1	1	1	6	32	0	1	0	0	1	0	2	4
159	1	3	2	6	2	1	1	1	2	0	38	1	1	0	2	1	0	3	8
160	1	1	2	6	2	1	1	1	1	0	41	0	1	1	2	1	0	0	5
161	1	1	2	6	2	1	1	1	1	1	46	2	2	0	0	1	0	2	7
162	1	1	2	6	2	1	1	1	1	1	38	2	2	1	1	2	0	3	11
163	1	1	2	6	2	1	1	1	1	4	51	3	2	2	1	2	0	2	12
164	1	3	2	6	2	1	1	1	1	0	30	1	0	1	0	1	0	1	4
165	1	1	2	6	2	1	2	1	2	1	28	0	0	0	0	0	0	0	0
166	1	1	2	6	2	1	2	1	2	0	31	0	0	0	1	1	0	0	2
167	1	1	2	6	2	1	1	1	1	0	26	1	1	1	1	1	0	1	6
168	1	1	2	6	2	1	1	1	1	3	32	1	2	1	1	2	0	1	8
169	1	1	2	6	2	1	2	1	2	2	46	1	1	1	0	1	0	1	5
170	1	1	2	6	2	1	1	1	1	0	38	1	2	0	0	1	0	1	5
171	1	1	2	6	2	1	1	1	1	0	31	1	1	1	0	1	0	0	4
172	1	1	2	6	1	1	2	1	2	8	51	0	1	1	3	2	0	1	8
173	1	1	2	6	2	1	2	1	2	13	47	1	0	1	0	1	0	3	6
174	1	1	2	6	2	1	2	1	2	0	43	1	0	1	0	0	0	0	2
175	1	1	2	6	2	1	1	1	1	0	27	0	0	0	1	1	0	0	2
176	1	1	2	6	2	1	1	1	1	6	45	1	1	0	0	1	0	2	5
177	1	1	2	6	2	1	1	1	1	0	33	1	1	1	3	1	1	0	8
178	1	3	2	6	2	1	1	2	2	13	40	0	0	0	0	1	0	1	2
179	1	1	2	6	1	1	2	1	1	2	41	1	1	1	0	0	0	2	5
180	1	1	2	6	2	1	1	1	2	0	41	0	1	1	3	1	0	0	6
181	1	1	2	6	2	1	1	2	1	0	31	1	0	0	0	1	0	2	4
182	1	3	2	6	2	1	1	1	2	0	43	1	1	1	0	1	1	0	5
183	1	1	2	6	2	1	1	1	1	9	51	2	2	1	0	2	0	3	10
184	1	1	2	6	2	1	1	1	1	8	48	1	1	1	2	2	0	2	9
185	1	3	2	6	2	1	1	1	2	0	42	1	0	1	0	1	0	0	3
186	1	1	2	7	2	1	1	1	2	0	28	0	0	0	0	0	0	0	0
187	1	1	2	7	2	1	1	1	1	0	43	0	1	1	3	0	0	0	5
188	1	3	2	7	2	1	1	1	2	0	28	1	0	0	0	1	0	2	4
189	1	1	2	7	2	1	1	1	1	0	43	3	1	2	3	0	0	0	9
190	1	1	2	7	2	1	2	1	2	0	35	1	0	1	0	0	0	0	2
191	1	1	2	7	2	1	2	1	2	1	48	1	1	1	1	0	0	0	4
192	1	3	2	7	2	1	1	1	1	0	27	0	0	0	1	0	0	0	1
193	1	1	2	7	2	1	1	1	1	1	42	1	0	0	0	1	0	1	3
194	1	3	1	7	2	2	1	2	1	0	28	1	1	1	1	1	0	1	6
195	1	1	2	7	2	2	1	1	2	0	43	0	0	0	0	0	0	0	0
196	1	1	2	7	2	1	1	1	1	0	40	0	1	0	0	0	0	1	2
197	1	1	2	7	2	1	1	2	1	2	27	1	1	1	1	1	0	2	7
198	1	1	2	7	2	1	1	1	1	5	36	2	1	1	1	2	0	0	7
199	1	3	2	7	2	1	1	1	2	0	25	0	0	0	0	0	0	0	0
200	1	3	2	7	2	1	1	1	2	0	27	2	1	1	0	1	1	0	6
201	1	1	2	7	2	1	1	1	1	2	27	0	0	0	0	1	0	0	1
202	1	1	2	7	2	1	1	1	1	0	37	0	0	0	0	0	0	0	0
203	1	1	2	7	2	1	1	1	1	1	30	0	0	1	1	0	0	1	3
204	1	1	2	7	2	1	2	1	2	2	45	1	1	1	0	1	0	2	6
205	1	3	2	7	2	1	1	1	2	0	31	0	1	0	0	1	0	1	3
206	1	1	2	7	2	1	1	1	1	0	28	1	1	0	0	1	0	1	4
207	1	1	2	7	2	1	2	1	1	0	30	1	1	1	0	1	0	1	5
208	1	1	2	7	2	1	1	1	1	1	31	0	2	2	1	1	0	1	7
209	1	3	2	7	2	1	1	1	2	0	26	0	0	0	0	1	0	0	1
210	1	1	2	7	1	1	1	1	2	0	43	0	0	0		0	0	0	0
211	1	1	2	7	2	1	1	1	1	0	35	1	0	0	2	1	0	0	4
212	1	1	2	7	2	1	1	2	1	1	38	1	1	0	0	1	0	2	5
213	1	1	2	7	2	1	2	1	1	7	42	2	2	0		1	0	1	6
214	1	3	2	7	2	1	1	1	2	0	25	0	1	1	0	0	0	0	2
215	1	1	2	7	2	1	3	1	2	0	26	0	1	0	1	1	0	0	3
216	1	1	2	8	2	1	1	1	1	0	28	1	0	0	0	0	0	0	1
217	1	1	2	8	2	1	1	1	1	13	43	2	2	0	0	3	0	2	9
218	1	1	2	8	2	1	1	1	1	5	36	3	2	1	1	1	0	2	10
219	1	1	2	8	2	1	1	1	1	6	33	1	0	0	1	1	0	2	5
220	1	1	2	8	2	1	1	1	1	15	50	2	2	1	0	1	0	3	9
221	1	1	2	8	2	1	1	1	1	0	30	0	1	0	2	1	0	0	4
222	1	1	2	8	2	1	1	1	1	0	30	2	2	1	0	1	0	2	8
223	1	3	2	8	2	1	1	1	2	0	40	2	1	1	0	1	0	1	6
224	1	1	2	8	2	1	2	1	2	7	37	1	1	1	0	1	0	1	5
225	1	1	3	8	2	1	1	1	1	2	42	1	1	0	0	1	0	0	3
226	1	1	2	8	2	1	1	1	1	3	51	0	1	1	0	0	0	1	3
227	1	1	2	8	2	1	2	1	1	0	31	1	1	1	2	1	0	1	7
228	1	1	2	8	2	1	1	1	1	0	41	1	2	1	0	2	0	1	7
229	1	1	2	8	2	1	1	1	1	1	31	0	1	1	0	1	0	1	4
230	1	1	2	8	2	1	1	1	1	2	36	0	0	1	1	1	0	1	4
231	1	1	2	8	2	1	1	1	1	1	37	1	1	1	0	1	0	1	5
232	1	3	2	8	2	1	1	1	2	0	28	0	1	1	0	1	0	1	4
233	1	3	2	8	2	1	1	1	2	13	48	1	1	0	2	1	0	1	6
234	1	1	2	8	1	1	1	1	1	0	28	0	0	0	0	1	0	1	2
235	1	1	2	8	2	1	1	1	1	2	28	0	1	0		1	0	0	2
236	1	1	2	8	2	1	1	1	1	3	45	1	1	1	1	1	0	0	5
237	1	1	2	8	2	1	1	1	1	5	30	1	1	0	0	1	0	2	5
238	1	1	2	8	2	1	1	1	1	1	28	0	1	1	0	0	0	0	2
239	1	3	1	8	2	2	1	3	2	0	28	0	1	1	0	0	0	0	2
240	1	1	2	9	2	1	1	1	1	2	31	0	1	1	1	1	0	1	5
241	1	3	2	9	2	1	1	1	2	0	28	0	1	0	0	1	0	0	2
242	1	3	2	9	2	1	1	1	2	0	43	2	1	0	0	0	0	0	3
243	1	1	2	9	2	1	1	1	1	0	31	0	1	1	0	1	0	1	4
244	1	3	2	9	2	1	1	1	2	0	42	2	1	1	3	1	0	2	10
245	1	1	2	9	2	1	1	1	1	2	32	0	1	1	0	0	0	0	2
246	1	1	2	9	2	1	2	1	2	9	43	2	2	1	1	1	2	2	11
247	1	3	2	9	2	1	1	1	2	0	33	0	0	1	1	0	0	1	3
248	1	1	2	9	2	1	1	1	1	5	41	0	0	1	0	1	0	2	4
249	1	1	2	9	2	1	1	1	1	1	37	1	1	0	1	1	0	2	6
250	1	1	2	9	2	1	1	1	1	3	33	2	1	3	3	1	2	1	13
251	1	3	2	9	2	1	2	1	1	0	28	1	1	0	0	1	0	0	3
252	1	1	2	9	2	1	1	1	1	2	37	1	2	0	0	1	0	1	5
253	1	1	2	9	2	1	1	1	1	0	26	1	1	0	0	1	0	0	3
254	1	3	2	9	2	1	1	1	2	0	27	1	2	1	1	1	0	0	6
255	1	1	2	9	2	1	1	1	1	6	37	2	2	1	1	1	0	1	8
256	1	1	2	9	2	1	1	1	1	0	42	1	1	1	0	2	0	1	6
257	1	1	2	9	2	1	1	1	1	1	42	1	1	1	0	1	0	2	6
258	1	3	1	9	2	2	1	2	2	0	28	1	0	1	0	1	0	2	5
259	1	3	2	9	2	1	1	1	2	0	43	0	1	1	1	0	1	1	5
260	1	1	2	10	2	1	1	1	1	1	31	2	1	1	2	1	0	1	8
261	1	2	2	10	2	1	1	1	1	3	43	1	1	0	0	1	0	1	4
262	1	3	2	10	2	1	1	1	2	0	27	1	0	0	1	1	0	0	3
263	1	3	2	10	2	1	1	1	2	0	31	1	2	0	1	1	0	0	5
264	1	2	3	10	2	2	1	1	1	0	28	2	2	1	2	1	0	0	8
265	1	1	2	10	2	1	1	1	1	0	37	1	2	0	0	1	0	1	5
266	1	3	2	10	2	1	1	1	2	13	40	2	2	2	3	2	0	2	13
267	1	1	2	10	2	1	1	1	1	8	43	1	0	0	2	1	0	0	4
268	1	1	2	10	2	2	1	1	2	1	36	1	1	0	0	1	0	1	4
269	1	3	2	10	2	1	2	1	1	0	41	0	1	0	0	1	0	1	3
270	1	1	2	10	2	1	1	1	1	4	35	2	2	1	3	1	3	1	13
271	1	1	2	10	2	1	2	1	2	0	43	1	0	0	0	1	0	0	2
272	1	1	2	10	2	1	1	1	1	3	37	0	1	0	0	1	0	0	2
273	1	1	2	10	2	1	1	1	1	3	33	1	1	1	2	1	0	1	7
274	1	3	1	10	1	2	1	2	2	13	35	1	0	1	0	1	0	3	6
275	1	1	2	10	2	1	1	1	1	1	32	1	0	0	0	1	0	1	3
276	1	1	2	10	2	1	1	1	2	2	41	1	0	0	0	0	0	1	2
277	1	1	2	10	2	1	1	1	1	2	25	0	0	0	1	1	0	0	2
278	1	1	2	10	2	2	1	1	2	0	43	1	0	0	0	1	0	1	3
279	1	1	2	10	2	1	1	1	1	2	27	0	1	1	0	1	0	2	5
280	1	1	2	10	2	1	1	1	1	1	30	2	1	1	0	1	0	1	6
281	1	1	2	10	2	1	1	1	1	10	56	2	2	1	0	2	0	2	9
282	1	2	3	10	2	1	1	1	1	0	27	0	1	0	0	1	0	0	2
283	1	3	3	10	2	2	1	1	1	2	45	1	1	2	1	1	0	1	7
284	1	1	2	10	2	1	1	1	1	3	33	1	1	0	0	1	0	1	4
285	1	1	2	10	2	1	1	1	1	5	46	1	0	1	0	1	0	1	4
286	1	1	2	10	2	1	1	1	1	7	43	2	1	1	0	1	0	2	7
287	1	1	1	10	2	1	1	1	1	5	53	1	1	1	2	1	0	2	8
288	1	1	2	10	2	1	1	1	1	1	36	1	0	1	2	1	0	0	5
289	1	1	2	10	2	2	1	1	1	2	41	1	1	1	1	1	0	1	6
290	1	1	2	10	2	1	1	1	1	0	36	2	2	1	2	2	0	1	10
291	1	1	2	10	2	1	1	1	1	0	26	0	0	1	0	1	0	1	3
292	1	1	2	10	2	1	1	1	1	1	35	0	0	0	0	0	0	0	0
293	1	1	2	10	2	1	1	1	1	0	27	1	1	0	0	0	0	0	2
294	1	1	2	10	2	1	1	1	1	1	43	1	1	0	0	1	0	1	4
295	1	1	3	10	2	1	1	1	2	2	51	2	2	2	1	1	0	3	11
296	1	3	3	10	2	3	1	1	1	4	48	2	2	3	3	1	0	2	13
297	1	3	3	10	2	1	1	1	2	0	33	1	2	1	0	0	0	2	6
298	1	1	2	10	2	1	1	1	1	0	37	1	2	1	0	1	0	2	7
299	1	3	1	10	2	2	1	3	2	13	36	2	0	1	2	1	0	1	7
300	1	1	2	10	2	1	1	1	1	0	27	0	1	1	0	1	0	1	4
301	1	1	2	10	2	1	1	1	1	10	50	0	0	1	1	1	0	3	6
302	1	1	2	10	2	1	1	1	2	0	41	1	1	1	1	1	1	1	7
303	1	1	2	10	2	1	1	1	1	4	55	2	2	1	2	2	0	1	10
304	1	1	2	10	2	1	1	1	1	10	57	2	2	1	0	3	0	3	11
305	1	1	2	10	2	1	2	1	2	0	30	0	0	1	0	1	0	1	3
306	1	1	2	10	2	1	3	1	1	5	56	1	0	1	0	1	0	3	6
307	1	1	2	10	2	1	1	1	1	0	33	0	0	0	0	1	0	1	2
308	1	1	2	10	2	1	1	1	1	0	30	1	1	1	0	1	0	1	5
309	1	3	1	10	1	2	1	3	2	0	27	1	0	0	0	0	0	1	2
310	1	1	2	11	2	1	1	1	1	0	43	0	1	0		0	0	0	1
311	1	1	1	11	1	2	1	3	2	13	77	3	2	1	3	2	0	3	14
312	1	3	2	11	2	1	2	1	1	13	51	0	1	0	1	0	0	0	2
313	1	1	2	11	2	1	1	1	1	1	28	0	1	0	0	0	0	1	2
314	1	1	2	11	2	2	1	1	1	0	32	0	1	0	0	1	0	1	3
315	1	1	2	11	2	1	1	1	2	16	63	2	2	2	3	1	0	2	12
316	1	1	2	11	2	1	1	1	1	0	26	0	0	0	0	1	0	1	2
317	1	1	2	11	2	1	1	1	1	2	33	1	2	1	1	1	0	1	7
318	1	1	2	11	2	1	1	1	1	1	31	1	1	1	1	1	1	1	7
319	1	1	3	11	2	1	1	2	1	1	35	1	2	1	0	1	0	2	7
320	1	3	3	11	2	2	1	1	1	0	42	1	0	0	0	1	0	0	2
321	1	1	2	11	2	1	1	1	1	3	48	1	1	1	2	1	2	2	10
322	1	1	2	12	2	2	1	1	1	3	37	1	1	0	0	1	0	2	5
323	1	3	3	12	2	2	1	1	1	0	28	1	0	1	2	1	0	0	5
324	1	1	2	12	2	2	1	1	1	0	25	0	0	0	1	1	0	0	2
325	1	1	2	12	2	2	1	1	2	3	36	1	0	0	0	1	0	0	2
326	1	1	2	12	2	2	1	3	1	0	28	0	0	0	0	1	0	2	3
327	1	1	2	12	2	1	1	1	1	6	46	1	1	1	0	1	0	1	5
328	1	1	2	12	2	1	1	1	1	0	25	0	0	1	0	0	0	0	1
329	1	1	2	12	2	2	1	1	1	4	38	2	1	1	0	1	0	1	6
330	1	1	2	12	2	1	1	1	1	4	33	2	2	1	1	1	0	2	9
331	1	1	2	12	2	1	2	1	1	5	43	2	2	2	3	2	0	2	13
332	1	1	2	12	2	1	1	1	1	8	55	3	2	2	2	2	0	3	14
333	1	1	2	12	2	1	1	1	1	0	43	2	2	1	0	1	1	1	8
334	1	1	2	12	2	1	1	1	1	12	46	2	1	1	1	2	0	2	9
335	1	1	2	12	2	1	1	1	1	0	38	1	2	1	1	1	0	1	7
336	1	1	2	12	2	1	1	1	1	0	46	2	0	2	1	1	0	1	7
337	1	1	2	12	2	1	1	1	1	1	32	1	1	1	0	0	0	0	3
338	1	1	2	12	2	1	1	1	2	3	43	0	1	1	0	1	0	2	5
339	1	3	2	12	2	2	1	1	2	0	26	1	0	1	0	1	0	1	4
340	1	1	2	13	2	2	1	1	1	0	45	1	0	0	0	0	0	0	1
341	1	1	2	13	2	1	3	1	1	0	41	1	2	1	0	1	0	1	6
342	1	1	2	13	2	2	1	1	1	3	25	0	1	0	0	1	0	0	2
343	1	1	2	13	2	1	1	1	2	1	36	0	0	1	3	1	0	2	7
344	1	1	2	13	2	2	1	1	1	0	43	1	2	1	0	2	0	2	8
345	1	1	2	13	2	2	1	1	1	5	33	1	1	1	1	1	0	2	7
346	1	1	2	13	2	1	1	1	1	2	30	1	0	0	1	0	0	2	4
347	1	1	2	13	2	1	1	1	1	1	30	2	2	1	0	1	0	1	7
348	1	1	2	13	2	2	1	1	2	7	48	1	2	1	0	1	0	2	7
349	1	1	2	13	2	1	1	1	1	5	41	1	1	0	0	1	1	1	5
350	1	1	2	13	2	2	2	1	1	0	43	1	1	1	1	0	0	1	5
351	1	3	2	13	2	2	1	1	2	0	25	0	0	0	0	0	0	1	1
352	1	1	2	13	2	1	1	1	1	2	32	1	1	3	3	1	0	0	9
353	1	1	2	13	2	2	1	1	1	0	27	0	1	1	0	1	0	1	4
354	1	1	2	13	2	2	1	1	1	4	33	2	1	1		1	0	1	6
355	1	1	2	13	2	2	1	1	2	0	37	1	0	1	0	1	0	0	3
356	1	3	1	13	2	2	1	2	2	0	58	2	1	1	0	2	0	3	9
357	1	3	2	13	2	2	1	2	2	0	33	1	1	0	0	1	0	1	4
358	1	1	3	14	2	2	3	1	2	2	33	1	0	1	2	1	0	1	6
359	1	1	2	14	2	2	1	1	1	0	25	0	1	0	0	0	0	1	2
360	1	2	3	14	2	3	1	1	1	0	25	1	0	0	1	0	0	0	2
361	1	1	2	14	2	1	1	1	1	0	35	0	1	0	0	0	0	1	2
362	1	1	2	14	2	2	2	1	2	3	31	0	1	1	0	1	0	1	4
363	1	1	3	14	1	3	1	1	1	5	37	2	1	2	1	2	0	1	9
364	1	1	2	14	2	1	1	1	1	0	26	1	1	1	0	1	0	0	4
365	1	1	2	14	2	2	1	1	1	8	45	2	2	1	0	2	0	3	10
366	1	1	2	14	2	2	1	1	1	2	53	3	2	1	0	3	0	3	12
367	1	1	2	14	2	2	1	1	1	3	36	1	1	1	1	1	0	0	5
368	1	1	2	15	2	2	1	1	1	0	43	0	0	1	1	0	0	0	2
369	1	1	2	15	2	2	1	1	1	0	27	0	0	0	0	0	0	0	0
370	1	1	2	15	1	2	1	1	1	3	38	1	1	1	0	1	0	1	5
371	1	1	2	15	2	2	1	1	1	0	46	2	1	0	1	1	0	2	7
372	1	1	2	15	2	2	1	1	1	6	46	1	2	2	2	2	1	2	12
373	1	3	2	15	2	2	1	1	2	0	27	1	1	1	0	1	0	0	4
374	1	1	2	15	2	2	1	2	1	0	27	1	1	0	0	0	0	1	3
375	1	3	2	15	2	2	1	1	2	13	48	1	1	1	3	1	0	1	8
376	1	1	2	15	2	1	3	1	1	1	43	1	1	1	2		0	1	6
377	1	1	2	15	2	2	1	1	1	12	56	2	2	1	2	2	0	1	10
378	1	1	2	15	2	1	1	1	1	2	46	2	1	0	0	1	0	2	6
379	1	3	3	15	1	2	1	1	1	12	32	1	0	1	0	1	0	1	4
380	1	1	1	15	2	2	1	1	1	5	33	0	1	0	0	1	0	0	2
381	1	1	2	15	2	2	1	1	1	0	41	1	1	0	1	1	0	0	4
382	1	1	2	15	2	2	1	1	1	5	45	1	1	0		1	0	1	4
383	1	2	3	15	1	1	1	1	2	0	51	2	2	3	1	1	0	3	12
384	1	1	2	15	2	2	1	1	1	0	30	0	1	0		1	0	0	2
385	1	1	2	15	2	2	1	1	1	0	35	1	0	0	2	1	0	0	4
386	1	1	2	15	2	2	1	1	1	1	41	2	1	1	0	1	0	1	6
387	1	1	3	15	2	2	2	3	1	6	46	2	1	1	0	1	0	2	7
388	1	1	1	15	2	2	1	1	1	5	48	1	0	1	3	1	0	2	8
389	1	1	1	15	2	2	1	1	1	1	25	0	0	0	0	0	0	0	0
390	1	1	2	15	2	2	1	1	1	2	33	1	0	2	1	1	0	1	6
391	1	1	2	15	2	2	1	1	1	2	36	2	1	1	3	1	0	1	9
392	1	1	2	16	2	2	1	1	1	0	25	0	1	0	1	0	0	0	2
393	1	1	2	16	2	2	1	1	1	1	42	0	0	0	0	0	0	0	0
394	1	1	2	16	2	2	1	1	1	0	28	0	1	1	0	0	0	0	2
395	1	1	2	16	2	2	1	1	1	3	43	0	1	0	0	1	0	3	5
396	1	1	2	16	2	2	1	1	1	6	41	2	2	1	3	1	1	1	11
397	1	1	2	16	2	2	1	1	1	0	43	1	1	1	1	1	0	0	5
398	1	1	2	16	2	2	3	2	2	6	42	2	1	1	1	1	0	2	8
399	1	1	2	16	2	2	1	1	1	5	43	2	2	1	1	1	0	2	9
400	1	3	2	16	2	2	1	1	2	0	43	1	0	1	1	0	0	1	4
401	1	1	2	16	2	2	1	1	1	0	28	1	0	1	0	1	0	0	3
402	1	1	2	16	2	2	1	1	1	0	28	0	0	1	0	1	0	0	2
403	1	1	2	16	2	2	1	1	1	7	51	2	2	1	0	2	0	2	9
404	1	1	2	16	2	2	1	1	1	5	46	2	2	0	0	1	0	1	6
405	1	1	2	16	2	2	1	1	1	0	45	1	2	1	1	2	0	2	9
406	1	3	2	16	2	2	1	2	2	0	36	2	2	1	0	1	0	2	8
407	1	1	2	16	2	2	1	1	1	5	42	2	2	1	1	1	0	2	9
408	1	1	2	16	2	2	1	1	1	0	40	2	2	1	1	1	3	1	11
409	1	1	2	17	2	2	1	1	1	1	41	1	1	0	0	1	0	3	6
410	1	1	2	17	2	2	1	1	1	4	30	0	0	0	0	1	0	0	1
411	1	1	2	17	2	2	1	1	1	1	41	0	0	0	0	0	0	0	0
412	1	3	2	17	2	2	1	1	2	0	37	1	2	1	3	1	0	1	9
413	1	1	2	17	2	2	1	1	1	6	53	1	2	1		2	0	1	7
414	1	3	2	17	2	2	1	1	2	0	41	1	1	1	3	1	0	0	7
415	1	1	2	17	2	2	1	1	1	0	35	2	2	2	2	1	0	1	10
416	1	3	1	17	2	2	1	2	2	13	43	1	1	0	0	1	0	1	4
417	1	1	2	17	2	2	1	1	1	2	37	1	1	1	0	1	0	1	5
418	1	1	2	17	2	2	1	1	1	4	28	1	1	1	2	1	0	2	8
419	1	1	2	17	2	2	1	1	1	0	42	2	2	1	3	1	0	1	10
420	1	2	2	17	2	2	1	1	2	0	37	0	0	0	0	1	0	0	1
421	1	1	2	18	2	2	2	1	1	0	31	1	2	1	0	1	0	0	5
422	1	1	2	18	2	2	1	1	1	3	33	0	1	1	2	1	0	1	6
423	1	1	2	18	2	2	1	1	1	11	48	1	2	1	0	1	0	2	7
424	1	1	2	18	2	2	2	1	1	1	30	0	1	1	0	0	0	0	2
425	1	1	2	18	2	2	1	1	1	20	55	1	1	1	0	1	0	3	7
426	1	3	2	18	2	2	1	1	2	0	41	1	1	1	0	1	0	0	4
427	1	1	3	19	2	2	1	2	1	0	35	1	1	0		1	0	0	3
428	1	3	2	19	2	2	1	1	2	0	36	0	0	1	0	0	0	0	1
429	1	1	2	19	2	2	1	1	1	11	51	1	1	1	0	1	0	1	5
430	1	1	2	19	2	2	1	1	1	0	50	1	2	0	0	1	0	2	6
431	1	1	2	19	2	2	3	1	1	1	31	1	0	1	0	1	0	1	4
432	1	2	2	19	2	2	1	1	1	1	42	0	1	1	0	1	0	2	5
433	1	1	2	20	2	2	1	1	1	0	43	1	0	0	0	0	0	0	1
434	1	3	3	20	2	3	1	1	1	0	31	0	0	0	1	1	0	0	2
435	1	1	3	20	2	3	1	1	1	0	43	1	0	1	3	1	0	0	6
436	1	1	2	20	2	2	1	1	1	0	35	0	1	0	0	0	0	0	1
437	1	1	2	20	2	2	1	1	1	0	25	1	2	0	0	1	0	0	4
438	1	1	3	20	2	3	1	1	1	0	26	1	0	1	0	1	0	1	4
439	1	1	1	20	1	2	1	1	1	1	31	0	0	0	0	1	0	0	1
440	1	1	2	20	2	2	1	1	1	1	43	1	1	1	1	1	0	1	6
441	1	1	3	20	2	3	1	2	1	1	30	1	1	1	0	1	0	0	4
442	1	1	2	20	2	2	1	1	1	2	40	0	0	1	3	1	0	1	6
443	1	1	2	20	2	2	1	1	1	0	26	0	0	0		1	0	0	1
444	1	1	2	20	2	2	1	1	1	2	33	2	2	1	0	1	0	2	8
445	1	2	2	20	2	2	1	1	1	1	31	2	1	0	0	1	0	2	6
446	1	1	3	21	2	2	1	1	1	0	27	1	1	1	0	1	0	1	5
447	1	1	2	21	2	2	1	1	1	1	31	0	0	1	0	1	0	1	3
448	1	1	2	21	2	2	1	1	1	1	25	1	1	1	0	1	0	2	6
449	1	1	2	22	2	2	3	1	2	5	42	2	2	1	1	2	0	1	9
450	1	1	2	22	2	2	1	1	2	3	25	1	0	1	0	1	0	0	3
451	1	1	2	22	2	2	1	1	1	7	38	1	2	1	0	2	0	2	8
452	1	1	2	22	2	2	1	1	1	3	28	1	0	0	0	1	0	1	3
453	1	2	1	22	1	3	1	1	1	2	40	1	1	2	2	1	0	2	9
454	1	1	2	23	2	3	1	1	1	2	30	1	1	0	0	1	0	1	4
455	1	1	2	23	2	3	1	1	1	0	32	1	0	1	0	0	0	0	2
456	1	2	3	23	1	3	1	1	1	4	41	1	0	1	0	1	0	2	5
457	1	3	2	23	2	2	1	1	2	0	25	0	0	1	0	0	0	0	1
458	1	1	2	23	2	2	1	1	1	18	41	2	2	3	3	1	2	3	16
459	1	1	2	23	2	3	1	1	1	4	45	2	2	1	0	2	0	2	9
460	1	1	2	24	2	3	1	1	1	0	28	0	1	1	1	1	0	0	4
461	1	1	2	24	2	2	1	1	1	5	41	1	1	1	0	1	1	2	7
462	1	3	2	24	2	3	1	1	2	0	36	0	0	0	0	1	0	0	1
463	1	3	2	24	2	3	1	1	2	0	28	0	1	1	0	0	0	0	2
464	1	2	2	24	2	2	1	1	1	3	43	1	0	1	0	1	0	2	5
465	1	3	1	25	2	3	1	2	2	0	38	1	1	1	1	1	0	2	7
466	1	1	2	25	2	2	1	2	1	1	25	0	0	1	0	0	0	0	1
467	1	1	1	25	2	3	1	1	1	6	37	2	2	1	0	1	0	3	9
468	1	1	2	25	2	2	1	1	1	3	30	1	1	0	0	1	0	3	6
469	1	1	2	25	2	3	1	1	1	2	40	1	1	1	1	1	0	1	6
470	1	2	2	25	2	3	1	1	1	0	27	1	1	0	0	1	0	0	3
471	1	2	2	25	2	2	1	1	1	2	35	1	1	1	0	1	0	1	5
472	1	1	2	25	2	2	1	1	1	2	33	1	1	2	1	0	0	0	5
473	1	1	3	25	2	2	1	1	1	4	43	1	1	0	0	1	0	2	5
474	1	1	2	25	2	2	1	1	1	0	30	1	1	1	0	1	0	0	4
475	1	1	1	25	1	3	1	1	1	0	36	1	0	1	1	1	0	0	4
476	1	2	1	25	1	3	1	1	1	0	33	0	1	0	0	1	0	1	3
477	1	1	2	26	2	3	1	1	2	7	50	2	2	2	1	2	0	1	10
478	1	1	2	26	2	3	1	1	1	0	43	0	0	0	2	0	0	0	2
479	1	1	2	26	2	3	1	1	1	1	32	1	0	0	0	1	0	1	3
480	1	1	2	26	2	3	1	1	1	0	33	1	0	1	1	1	0	2	6
481	1	1	2	26	2	3	1	1	2	10	56	1	0	1	0	1	0	1	4
482	1	2	2	26	2	3	1	1	1	6	50	2	1	1	0	1	0	2	7
483	1	1	2	27	2	3	1	1	1	1	33	1	1	1	1	2	0	1	7
484	1	1	3	27	2	3	1	1	1	1	33	1	1	1	1	1	0	0	5
485	1	1	1	27	2	3	1	1	1	2	31	0	1	1	0	1	0	1	4
486	1	3	2	27	2	3	1	1	2	0	28	1	0	1	0	0	0	0	2
487	1	1	1	27	2	3	1	1	1	3	32	1	1	0	0	2	2	1	7
488	1	3	2	28	2	3	1	1	2	0	33	1	1	1	0	1	0	1	5
489	1	3	3	28	2	3	1	1	2	0	30	1	1	1	3	1	0	0	7
490	1	1	2	28	2	3	3	1	1	2	32	1	2	2	1	1	0	0	7
491	1	1	1	28	1	3	1	1	1	1	43	1	1	1	1	1	0	0	5
492	1	1	3	28	2	3	1	1	1	5	38	1	2	1	0	1	2	2	9
493	1	2	2	28	2	3	1	1	1	1	43	2	1	1	0	1	0	2	7
494	1	2	2	28	2	3	1	1	1	0	43	0	0	1	0	0	0	0	1
495	1	1	1	28	2	3	1	2	2	0	40	2	2	2	1	1	0	3	11
496	1	2	2	29	2	3	1	1	2	0	40	2	1	1	3	1	0	2	10
497	1	1	2	29	2	3	1	1	2	0	31	1	0	1	0	0	0	0	2
498	1	1	2	29	2	3	1	1	1	0	31	1	0	1	0	0	0	1	3
499	1	1	1	29	2	3	1	1	1	7	48	1	2	1	1	2	0	3	10
500	1	3	1	29	2	3	1	1	2	0	36	1	1	1	0	1	0	1	5
501	1	3	1	29	1	3	1	1	2	13	65	1	1	1	0	1	0	2	6
502	1	1	2	30	2	4	1	1	1	0	33	0	1	0	0	1	1	1	4
503	1	1	2	30	2	3	1	1	1	7	42	3	2	2	2	2	2	3	16
504	1	1	1	30	1	3	1	1	2	13	46	1	1	1	3	1	0	2	9
505	1	3	2	30	2	3	1	1	2	13	53	2	2	1	3	1	3	2	14
506	1	1	1	30	2	3	1	1	2	2	31	1	1	1	0	1	1	1	6
507	1	1	2	30	2	3	1	1	1	2	25	1	1	1	1	1	0	1	6
508	1	1	2	30	2	3	1	1	1	1	33	2	1	2	0	1	3	2	11
509	1	1	2	30	2	3	1	1	1	4	31	1	0	1	2	1	0	1	6
510	1	3	2	30	2	3	1	1	2	0	43	1	0	1	0	0	0	1	3
511	1	3	2	30	2	3	1	1	2	0	35	0	1	1	1	0	0	2	5
512	1	1	2	30	2	3	1	1	1	0	37	1	0	1	0	1	0	0	3
513	1	3	3	30	1	3	1	1	1	0	32	1	0	1	0	1	0	0	3
514	1	1	2	30	2	3	1	1	1	4	32	0	0	1		1	0	0	2
515	1	3	2	30	2	3	1	1	2	39	83	2	1	3	3	2	0	3	14
516	1	1	2	31	2	3	1	1	1	8	46	1	1	1	2	1	0	2	8
517	1	2	3	31	2	3	1	1	1	1	43	0	0	1	0	0	0	0	1
518	1	1	2	31	2	3	1	1	1	0	30	0	0	1	0	1	0	0	2
519	1	1	2	31	2	3	3	1	2	12	56	3	2	1	0	2	3	3	14
520	1	1	2	31	2	3	1	1	1	0	37	0	0	1	0	1	0	0	2
521	1	3	1	32	1	4	1	2	2	13	42	0	0	1	0	1	0	2	4
522	1	1	2	32	2	3	1	1	1	5	35	1	1	2	2	1	0	1	8
523	1	3	2	32	2	3	1	1	2	0	40	1	1	1	1	1	0	0	5
524	1	3	3	33	2	3	1	1	1	4	36	1	1	1	0	1	0	3	7
525	1	1	1	33	1	4	1	1	1	0	31	1	0	1	0	1	0	0	3
526	1	3	1	33	2	4	1	3	2	0	30	0	0	0	0	0	0	1	1
527	1	1	2	34	2	3	1	1	1	3	32	1	0	0	0	1	0	0	2
528	1	1	2	34	2	3	1	1	1	0	27	1	1	1	0	1	0	0	4
529	1	1	3	34	2	3	1	1	1	2	46	2	2	2	2	2	1	3	14
530	1	3	2	35	2	3	1	1	2	0	41	3	2	2	3	1	3	2	16
531	1	1	2	35	2	3	1	1	1	0	31	1	1	1	0	1	1	1	6
532	1	1	2	35	2	3	1	1	2	0	37	1	1	1	2	1	0	1	7
533	1	1	2	36	2	3	1	1	1	0	30	1	1	1	2	0	0	0	5
534	1	1	2	36	2	3	1	1	1	0	32	1	1	1	1	1	0	1	6
535	1	1	2	37	2	4	1	1	1	0	25	0	0	0	0	0	0	0	0
536	1	3	3	38	1	4	1	1	2	0	31	0	0	0	0	1	0	1	2
537	1	3	1	38	2	4	3	1	1	0	33	1	1	1	0	1	0	2	6
538	1	1	2	38	2	4	1	1	1	7	56	2	2	2	2	2	3	3	16
539	1	1	1	39	2	4	1	1	1	2	28	1	1	0	0	1	0	1	4
540	1	1	2	39	2	4	1	1	2	13	37	3	2	3	3	2	3	2	18
541	1	3	2	45	2	4	1	1	2	0	28	0	1	1	0	1	1	1	5
542	1	2	2	46	2	3	3	1	1	2	31	1	0	1	1	1	0	2	6
543	1	1	2	48	2	4	1	1	1	0	43	0	0	0	0	1	0	0	1
544	2	1	2	31	2	3	1	1	1	0	37	0	0	1	0	1	0	0	2
545	2	3	3	38	1	4	1	1	2	5	31	0	0	0	0	1	0	1	2
546	2	1	2	39	2	4	1	1	2	4	32	3	2	3	3	2	3	2	18
